# Supplementary material for: From Cortex to Cardiac Response: tDCS of the Prefrontal Cortex Improves Autonomic Markers of Emotion Regulation
Source: Brain Sci. 2025 Aug 22;15(9):898. doi: 10.3390/brainsci15090898 (PMC12467847; doi:10.3390/brainsci15090898)
Supplement: Supplementary file 1 [file brainsci-15-00898-s001.zip]

Archive with 1 entries (1 files):
- brainsci-3796623-supplementary.pdf
